# Supplementary material for: Diagnosis of human immunodeficiency virus associated disseminated intravascular coagulation
Source: PLoS One. 2022 Jan 21;17(1):e0262306. doi: 10.1371/journal.pone.0262306 (PMC8782288; doi:10.1371/journal.pone.0262306)
Supplement: S1 File — (XLSX) [file pone.0262306.s001.xlsx]

## Sheet: Sheet1
	PLoS raw data for DIC screens HIV+ HIV- Dec 2021
	HIV+/DIC+	HIV-/DIC+	HIV+/DIC+	HIV-/DIC+	HIV+/DIC+	HIV+/DIC+	HIV+/DIC+	HIV-/DIC+	HIV+/DIC+	HIV-/DIC+	HIV+/DIC+	HIV-/DIC+	HIV+/DIC+	HIV-/DIC+	HIV+/DIC+	HIV-/DIC+	HIV+/DIC+	HIV-/DIC+	HIV+/DIC+	HIV-/DIC+
	M=1/F=2	M=1/F=2	ISTH	ISTH	CD4+	VL	PT1	PT0	Fibrin1	Fibrin0	Ddimer1	Ddimer0	Plate1	Plate0	Age1	Age0	crp1	crp0	alb1	alb0
	1	1	5	5	1	1.59	13.1	12.8	0	0	0.22	0.43	3	2	16	7	9	9	11	14
	1	1	5	5	2	20	13.3	13.2	0.9	0.6	0.4	0.53	5	5	16	17	10	9	14	14
	1	1	5	5	3	21	13.4	13.3	1	1	0.42	0.55	5	5	16	17	21	9	15	15
	1	1	5	5	3	54	13.8	13.8	1	1	0.49	0.68	6	6	21	21	21.8	9	15	15
	1	1	5	5	3	55	13.9	14.4	1.4	1.3	0.75	0.79	7	7	22	22	26	9	16	16
	1	1	5	5	3	90	14.8	14.9	1.6	1.4	0.8	0.81	10	7	24	24	27	12	17	17
	1	1	5	5	5	115	15	15.7	1.9	1.4	0.88	0.88	10	9	25	25	38	15	19	19
	1	1	5	5	6	162	15.8	16	2.1	2.1	0.91	0.91	11	10	26	25	39	18	20	20
	1	1	5	5	6	170	15.9	16.2	2.2	2.2	1	0.97	11	10	27	27	39	21	20	20
	1	1	5	5	6	206	16.2	16.3	2.3	2.2	1.11	1.04	12	11	28	28	41	22	20	20
	1	1	5	5	6	216	16.5	16.3	2.4	2.2	1.2	1.06	14	13	30	30	41	24	21	21
	1	1	5	5	7	268	16.6	16.4	2.5	2.3	1.21	1.1	14	13	30	30	45	24	21	21
	1	1	5	5	7	270	16.6	16.5	2.5	2.3	1.35	1.2	15	13	30	30	47	29	22	22
	1	1	5	5	7	329	16.6	16.6	2.7	2.5	1.59	1.24	16	14	30	30	51	29	24	24
	1	1	5	5	10	412	16.6	16.6	2.7	2.7	1.61	1.25	16	16	32	32	51	32	24	24
	1	1	5	5	11	524	17.5	16.9	2.8	2.7	1.65	1.37	17	17	32	32	54	40	24	24
	1	1	5	5	11	1235	17.6	16.9	2.8	2.7	1.7	1.39	18	17	32	32	54	43	24	24
	1	1	5	5	11	1670	17.8	17	2.9	2.8	1.76	1.39	18	17	34	34	54	47	25	25
	1	1	5	5	11	2060	18.1	17	3.1	3	1.8	1.45	20	17	35	35	57	55	26	26
	1	1	5	5	14	2060	18.4	17.1	3.2	3	1.81	1.45	20	18	37	37	60	66	26	27
	1	1	5	5	15	2900	18.4	17.2	3.2	3	1.82	1.45	21	18	37	37	60	71	27	27
	1	1	5	5	16	10500	18.4	17.3	3.4	3.2	1.85	1.46	21	18	37	37	61	71	28	28
	1	1	5	5	20	10540	18.6	17.7	3.4	3.2	1.94	1.51	22	25	38	38	65	72	29	29
	1	1	5	5	24	10540	18.8	17.7	3.5	3.3	1.97	1.59	23	27	40	42	66	73	29	30
	1	1	5	5	25	11438	19	18.6	3.5	3.3	2.54	1.61	24	27	42	43	67	74	30	32
	1	1	5	5	25	11438	19.1	18.6	3.5	3.4	2.6	1.77	27	27	42	43	67	74	30	33
	1	1	5	5	26	12519	19.4	18.7	3.6	3.5	2.72	1.8	29	29	42	43	69	79	31	33
	1	1	5	5	26	20091	19.5	18.8	3.6	3.7	2.79	1.83	31	31	42	44	74	79	32	35
	1	1	5	5	26	20901	19.8	19.1	3.7	4	2.95	1.91	32	31	42	45	75	80	32	35
	1	1	5	5	27	22500	19.9	19.1	3.7	4.4	2.98	2.07	32	32	42	45	82	93	32	35
	1	1	5	5	29	27800	20.2	19.3	3.7	4.5	3.03	2.19	33	35	43	48	86	96	32	36
	1	1	5	5	31	35397	20.5	19.5	3.9	4.6	3.11	2.29	38	36	43	48	87	98	33	36
	1	1	5	5	32	42804	20.8	20.1	3.9	4.6	3.42	2.29	40	38	43	49	88	98	34	36
	1	2	5	5	33	90693	21.3	20.2	4	4.9	3.58	2.29	42	42	45	51	90	99	36	38
	1	2	5	5	40	161000	21.6	20.3	4.1	5	3.73	2.44	42	50	45	52	104	108	36	38
	1	2	5	5	41	189492	22.2	20.5	4.2	5.1	4	2.51	43	61	45	54	118	116	36	39
	1	2	5	5	46	240380	23	20.6	4.3	5.7	4.23	2.69	45	62	46	55	120	120	36	39
	1	2	5	5	46	252000	23.4	20.7	4.4	5.8	4.49	3.1	48	67	46	56	121	121	39	42
	1	2	5	6	47	260294	23.4	21.1	4.4	5.9	4.5	3.67	49	74	46	57	122	123	41	46
	1	2	5	6	49	275314	23.6	21.3	4.5	5.9	4.51	3.77	51	75	47	57	124	123	43	65
	1	2	5	6	49	293000	23.8	21.4	4.6	5.9	4.75	3.96	52	77	47	57	124	126
	1	2	6	6	52	328047	24.6	21.5	4.7	6	4.8	4.45	57	77	47	60	127	126
	1	2	6	6	57	328047	24.6	21.7	4.9	6.1	4.99	4.48	59	85	47	60	127	129
	1	2	6	6	57	377000	25.3	22.8	5	6.3	5.78	5.62	62	87	48	61	138	136
	1	2	6	6	61	431000	26	23.1	5.1	6.6	5.88	5.62	63	90	50	62	146	146
	1	2	6	6	65	474000	27	23.9	5.1	6.6	5.96	6.31	67	91	50	62	159	160
	1	2	6	6	65	500000	27.2	24.2	5.2	6.6	6.3	6.57	68	101	51	63	175	173
	1	2	6	6	68	512200	27.5	24.4	5.2	6.9	6.78	6.77	68	105	51	66	175	173
	1	2	6	6	68	563000	29.8	24.9	5.2	7.1	6.79	8.1	77	109	51	68	179	181
	2	2	6	6	72	708029	31	28.4	5.4	7.7	7.23	8.31	81	151	52	68	210	210
	2	2	6	6	74	708029	32.6	29.9	5.4	7.8	7.88	8.61	91	158	52	68	211	213
	2	2	6	6	74	767964	32.8	30.2	5.7	7.9	8.3	8.95	98	167	54	68	212	225
	2	2	6	6	83	896000	33.3	31.1	5.9	7.9	8.72	9.07	108	169	55	75	227	228
	2	2	6	6	85	896000	39.8	40.8	6.1	8.9	8.87	9.91	123	186	56	75	230	229
	2	2	6	6	85	1000000	41.3	49.4	6.33	9	9.09	9.95	132	209	57	75	231	230
	2	2	6	6	85	1000000	48.7	50.9	6.5	9.3	9.71	11.1	146	216	60	76	235	240
	2	2	6	6	93	1000000	50.4	52.8	7	9.3	11.9	11.3	159	597	52	75	248	241
	2	2	6	6	93	1280369	70.9	69.2	7.1	9.7	15.5	13.5	331	600	54	75	257	249
	2	2	6	6	93	1418191	92.2	74.4	7.7	9.8	17.3	15.3	345	655	56	75	257	255
	2	2	6	6	97	1810000	200	100	8.3	10.1	41	15.8	389	814	60	76	263	275
	2	2	6	6	97	1810000	200	200			76.2	37.1	440	1229			281	286
	2	2	6	7	99	2030760											288	286
	2	2	6	7	106	2840000											338	362
	2	2	6	7	107	3370000	61	61	60	60	61	61	61	61	60	60	63	63	40	40
	2	2	6	7	107	5810000	30.118	27.3	3.9155	4.69833	5.8877	4.51656	64.8689	114.836	40.7667	47.4	116.981	115.381	26.75	28.5
	2	2	6	7	114	5990000	34.2557	27.4475	1.72696	2.63975	10.8917	5.76542	91.1483	218.365	11.4675	18.3453	83.0506	87.8735	7.89271	10.3923
	2	2	6	7	121	7060000
	2	2	6	7	139	685375
	2	2	6	7	139	1.40334e+06
	2	2	6	7	160
	2	2	6	7	168
	2	2	6	7	171
	2	2	6	7	201
	2	2	7	7	206
	2	2	7	7	212
	2	2	7	8	213
	2	2	7	8	236
	2		7		239
	2		7		262
	2		7		269
	2		7		270
	2		7		272
	2		7		272
	2		7		282
	2		7		314
	2		7		325
	2		7		390
	2		7		392
	2		7		449
	2		7		450
	2		7		543
	2		7		652
	2		7		660
	2		7		924
	2		7		1753
	2		7		1753
	2		7		159.375
	2		7		284.638
	2		7
	2		7
	2		7
	2		7
	2		7
	2		7
	2		7
	2		8
	2		8
	2		8
	108	77	108	77
1	49	33	5.97222	5.74026
2	59	44	0.89085	0.849188
